# Supplementary material for: Active Ingredients from Euodia ruticarpa Steam Distilled Essential Oil Inhibit PC-3 Prostate Cancer Cell Growth via Direct Action and Indirect Immune Cells Conditioned Media In Vitro
Source: Curr Issues Mol Biol. 2021 Aug 28;43(2):996–1018. doi: 10.3390/cimb43020071 (PMC8928987; doi:10.3390/cimb43020071)
Supplement: Supplementary file 1 [file cimb-43-00071-s001.zip]

Archive with 1 entries (1 files):
- cimb-1304395-SI.pdf
